# Supplementary material for: The Survival of the Kiss: Presence and Persistence of Salivary Male DNA in Mixed Samples
Source: Genes (Basel). 2025 Feb 19;16(2):232. doi: 10.3390/genes16020232 (PMC11854927; doi:10.3390/genes16020232)
Supplement: Supplementary file 1 [file genes-16-00232-s001.zip]

Archive with 1 entries (1 files):
- genes-3480856-supplementary.xlsx
