# Supplementary material for: The Survival of the Kiss: Presence and Persistence of Salivary Male DNA in Mixed Samples
Source: Genes (Basel). 2025 Feb 19;16(2):232. doi: 10.3390/genes16020232 (PMC11854927; doi:10.3390/genes16020232)
Supplement: Supplementary file 1 [file genes-16-00232-s001.zip › genes-3480856-supplementary.xlsx]

## Sheet: Supplementary Table S1
Supplementary Table S1: DNA concentration of autosomal (total) DNA and Y-chromosome DNA in FEMALE samples. Swabs were collected immediately after the kiss 0 (t0), 5 (t5), 10 (t10), 15 (t15), 30 (t30), 60 (t60), and 120 (t120) minutes after kissing. N/D= not defined
Name	Collection Time	Type	Autosomal concentration (ng/μl)	Y-chromosome concentration (ng/μl)	Auto/Y	Y/Auto	Log10(Y/Auto)
Couple 1
1A0	t0	Perilabial	1.78E-01	5.59E-02	3.18E+00	3.14E-01	-0.503022266
2A0	t0	Labial	3.68E-01	9.51E-02	3.87E+00	2.59E-01	-0.587301267
3A0	t0	Teeth	3.54E+00	1.80E-02	1.96E+02	5.09E-03	-2.293259943
4A0	t0	Tongue	1.71E+01	6.47E-02	2.64E+02	3.79E-03	-2.420884725
1A5	t5	Perilabial	2.75E-01	1.37E-01	2.01E+00	4.97E-01	-0.303582005
2A5	t5	Labial	1.04E+00	2.94E-01	3.53E+00	2.83E-01	-0.547718872
3A5	t5	Teeth	1.15E+00	9.48E-03	1.21E+02	8.26E-03	-2.083161989
4A5	t5	Tongue	2.09E+01	1.62E-02	1.29E+03	7.78E-04	-3.109135618
1A10	t10	Perilabial	1.48E-01	3.80E-02	3.90E+00	2.56E-01	-0.590952181
2A10	t10	Labial	4.03E-01	1.92E-02	2.10E+01	4.76E-02	-1.322739604
3A10	t10	Teeth	4.61E-01	2.42E-03	1.90E+02	5.26E-03	-2.279259713
4A10	t10	Tongue	4.65E+00	7.51E-04	6.19E+03	1.61E-04	-3.791831634
1A15	t15	Perilabial	1.13E-01	1.05E-02	1.08E+01	9.29E-02	-1.031939826
2A15	t15	Labial	4.41E-01	3.06E-02	1.44E+01	6.93E-02	-1.159227631
3A15	t15	Teeth	1.15E+01	3.20E-03	3.59E+03	2.78E-04	-3.555266193
4A15	t15	Tongue	1.33E+01	5.86E-04	2.27E+04	4.41E-05	-4.355638439
1A30	t30	Perilabial	2.43E-01	5.07E-02	4.79E+00	2.09E-01	-0.680710226
2A30	t30	Labial	1.23E+00	1.55E-01	7.92E+00	1.26E-01	-0.898808719
3A30	t30	Teeth	1.01E+00	8.91E-04	1.14E+03	8.81E-04	-3.055073243
4A30	t30	Tongue	8.49E+00	2.01E-03	4.23E+03	2.37E-04	-3.626149321
1A60	t60	Perilabial	7.56E-02	1.55E-02	4.88E+00	2.05E-01	-0.68797545
2A60	t60	Labial	8.02E-02	4.03E-03	1.99E+01	5.02E-02	-1.299176556
3A60	t60	Teeth	4.64E+00	1.36E-03	3.41E+03	2.93E-04	-3.532417142
4A60	t60	Tongue	6.59E+00	1.15E-03	5.72E+03	1.75E-04	-3.757358464
1A120	t120	Perilabial	1.91E-01	9.42E-02	2.03E+00	4.92E-01	-0.307713793
2A120	t120	Labial	1.27E+00	4.25E-01	2.99E+00	3.35E-01	-0.475328226
3A120	t120	Teeth	1.66E+01	8.93E-03	1.86E+03	5.39E-04	-3.268786785
4A120	t120	Tongue	5.00E+00	2.66E-03	1.88E+03	5.32E-04	-3.274161418
Couple 2
5A0	t0	Perilabial	1.19E-01	5.98E-02	2.00E+00	5.01E-01	-0.300380477
6A0	t0	Labial	3.96E+00	4.38E-01	9.04E+00	1.11E-01	-0.955946044
7A0	t0	Teeth	5.44E+00	4.23E-01	1.29E+01	7.77E-02	-1.109536953
8A0	t0	Tongue	7.28E+00	9.84E-02	7.40E+01	1.35E-02	-1.869421966
5A5	t5	Perilabial	8.65E-02	4.86E-02	1.78E+00	5.62E-01	-0.250590734
6A5	t5	Labial	2.31E+00	1.40E-01	1.65E+01	6.05E-02	-1.217938689
7A5	t5	Teeth	3.78E+00	1.03E-01	3.66E+01	2.73E-02	-1.563524321
8A5	t5	Tongue	1.75E+00	1.23E-02	1.43E+02	7.01E-03	-2.154441855
5A10	t10	Perilabial	5.30E-01	8.05E-02	6.59E+00	1.52E-01	-0.818602345
6A10	t10	Labial	4.61E+00	3.34E-01	1.38E+01	7.24E-02	-1.140152522
7A10	t10	Teeth	4.32E+00	6.39E-02	6.75E+01	1.48E-02	-1.829214354
8A10	t10	Tongue	3.72E+00	8.74E-02	4.26E+01	2.35E-02	-1.629525331
5A15	t15	Perilabial	1.99E+00	8.15E-01	2.45E+00	4.09E-01	-0.388634876
6A15	t15	Labial	4.03E+00	4.51E-01	8.94E+00	1.12E-01	-0.951125284
7A15	t15	Teeth	1.23E+01	5.38E-03	2.29E+03	4.36E-04	-3.360138439
8A15	t15	Tongue	3.98E+00	6.38E-03	6.24E+02	1.60E-03	-2.795016308
5A30	t30	Perilabial	5.65E-01	1.62E-01	3.49E+00	2.86E-01	-0.543418302
6A30	t30	Labial	2.60E+00	4.60E-01	5.65E+00	1.77E-01	-0.752245592
7A30	t30	Teeth	3.89E+00	3.33E-02	1.17E+02	8.55E-03	-2.067893911
8A30	t30	Tongue	3.67E+00	5.11E-03	7.18E+02	1.39E-03	-2.856210838
5A60	t60	Perilabial	5.37E-01	2.33E-01	2.30E+00	4.35E-01	-0.361776408
6A60	t60	Labial	4.86E+00	2.92E-01	1.66E+01	6.02E-02	-1.220540444
7A60	t60	Teeth	7.62E+00	7.67E-03	9.93E+02	1.01E-03	-2.997088371
8A60	t60	Tongue	3.98E+00	1.95E-03	2.04E+03	4.90E-04	-3.309874388
5A120	t120	Perilabial	9.66E-02	2.25E-02	4.30E+00	2.33E-01	-0.633301041
6A120	t120	Labial	4.25E+00	1.09E-01	3.89E+01	2.57E-02	-1.589725736
7A120	t120	Teeth	7.87E+00	6.61E-03	1.19E+03	8.40E-04	-3.0756753
8A120	t120	Tongue	5.25E+00	0.00E+00	N/D	0.00E+00	N/D
Couple 3
9A0	t0	Perilabial	1.84E-01	2.19E-02	8.43E+00	1.19E-01	-0.925809856
10A0	t0	Labial	3.84E-01	1.78E-02	2.15E+01	4.65E-02	-1.332729462
11A0	t0	Teeth	6.55E+00	1.40E-01	4.67E+01	2.14E-02	-1.66928964
12A0	t0	Tongue	5.74E+00	1.45E-01	3.96E+01	2.53E-02	-1.597428993
9A5	t5	Perilabial	2.24E-01	3.16E-02	7.09E+00	1.41E-01	-0.850760709
10A5	t5	Labial	1.04E+01	3.84E-01	2.70E+01	3.70E-02	-1.431567169
11A5	t5	Teeth	8.93E+00	7.70E-02	1.16E+02	8.62E-03	-2.064612116
12A5	t5	Tongue	4.78E+00	2.85E-02	1.68E+02	5.96E-03	-2.224584385
9A10	t10	Perilabial	1.68E-01	1.90E-02	8.87E+00	1.13E-01	-0.947711706
10A10	t10	Labial	7.41E-01	1.90E-02	3.89E+01	2.57E-02	-1.590043965
11A10	t10	Teeth	1.62E+01	3.19E-02	5.08E+02	1.97E-03	-2.706091084
12A10	t10	Tongue	3.51E+00	8.45E-03	4.15E+02	2.41E-03	-2.618458685
9A15	t15	Perilabial	9.02E-02	1.11E-02	8.16E+00	1.23E-01	-0.911551144
10A15	t15	Labial	3.58E-01	1.39E-02	2.58E+01	3.88E-02	-1.411387998
11A15	t15	Teeth	1.51E+01	2.85E-02	5.31E+02	1.88E-03	-2.72483397
12A15	t15	Tongue	7.49E+00	9.35E-03	8.01E+02	1.25E-03	-2.903705341
9A30	t30	Perilabial	1.64E-01	1.94E-02	8.46E+00	1.18E-01	-0.927612044
10A30	t30	Labial	3.52E+00	2.12E-01	1.66E+01	6.03E-02	-1.219433193
11A30	t30	Teeth	1.10E+01	6.78E-02	1.62E+02	6.18E-03	-2.20884635
12A30	t30	Tongue	1.34E+01	2.43E-02	5.52E+02	1.81E-03	-2.742119082
9A60	t60	Perilabial	1.93E-01	2.27E-02	8.50E+00	1.18E-01	-0.929289631
10A60	t60	Labial	3.34E+00	1.11E-01	3.02E+01	3.31E-02	-1.479523573
11A60	t60	Teeth	1.91E+01	3.06E-02	6.23E+02	1.60E-03	-2.794584643
12A60	t60	Tongue	1.35E+01	1.49E-02	9.06E+02	1.10E-03	-2.957333188
9A120	t120	Perilabial	2.36E-02	3.37E-03	7.02E+00	1.42E-01	-0.846326948
10A120	t120	Labial	8.71E-01	3.54E-03	2.46E+02	4.07E-03	-2.390830133
11A120	t120	Teeth	1.12E+01	3.43E-04	3.26E+04	3.07E-05	-4.513197468
12A120	t120	Tongue	4.76E+00	0.00E+00	N/D	0.00E+00	N/D
Couple 4
13A0	t0	Perilabial	9.45E+00	4.73E+00	2.00E+00	5.01E-01	-0.300351855
14A0	t0	Labial	3.20E+00	1.34E+00	2.39E+00	4.18E-01	-0.37870762
15A0	t0	Teeth	2.71E+01	6.03E-01	4.50E+01	2.22E-02	-1.652815192
16A0	t0	Tongue	1.74E+01	1.66E+00	1.05E+01	9.56E-02	-1.019666813
13A5	t5	Perilabial	9.56E+00	6.21E+00	1.54E+00	6.50E-01	-0.187049466
14A5	t5	Labial	1.13E+01	2.73E+00	4.13E+00	2.42E-01	-0.615802372
15A5	t5	Teeth	4.00E+01	3.26E-01	1.23E+02	8.15E-03	-2.088640516
16A5	t5	Tongue	2.53E+01	1.18E+00	2.15E+01	4.65E-02	-1.33280047
13A10	t10	Perilabial	1.58E+00	3.85E-01	4.10E+00	2.44E-01	-0.613196357
14A10	t10	Labial	6.63E+00	5.25E-01	1.26E+01	7.92E-02	-1.101354225
15A10	t10	Teeth	4.66E+01	8.09E-02	5.76E+02	1.74E-03	-2.760437395
16A10	t10	Tongue	1.61E+01	1.57E-02	1.03E+03	9.75E-04	-3.010926224
13A15	t15	Perilabial	1.47E+00	6.12E-01	2.40E+00	4.16E-01	-0.380814962
14A15	t15	Labial	7.16E+00	1.00E+00	7.12E+00	1.40E-01	-0.85270628
15A15	t15	Teeth	1.39E+01	7.80E-02	1.78E+02	5.61E-03	-2.250857504
16A15	t15	Tongue	1.62E+01	1.39E-01	1.16E+02	8.58E-03	-2.066275607
13A30	t30	Perilabial	1.69E-01	4.81E-02	3.52E+00	2.84E-01	-0.546122063
14A30	t30	Labial	3.05E-01	3.97E-02	7.70E+00	1.30E-01	-0.886404373
15A30	t30	Teeth	4.96E+00	7.27E-03	6.83E+02	1.46E-03	-2.834386219
16A30	t30	Tongue	2.00E+00	9.25E-04	2.16E+03	4.63E-04	-3.334184709
13A60	t60	Perilabial	2.65E-01	9.68E-02	2.74E+00	3.65E-01	-0.4376615
14A60	t60	Labial	1.63E+00	2.22E-01	7.34E+00	1.36E-01	-0.865803173
15A60	t60	Teeth	2.18E+01	5.98E-02	3.64E+02	2.75E-03	-2.561308378
16A60	t60	Tongue	4.14E+00	4.31E-03	9.62E+02	1.04E-03	-2.982982163
13A120	t120	Perilabial	7.58E-01	6.38E-02	1.19E+01	8.41E-02	-1.074947259
14A120	t120	Labial	5.89E+00	6.54E-02	9.00E+01	1.11E-02	-1.954245575
15A120	t120	Teeth	1.90E+01	6.01E-03	3.16E+03	3.16E-04	-3.49995554
16A120	t120	Tongue	1.71E+01	5.87E-04	2.91E+04	3.44E-05	-4.463327078
Couple 5
17A0	t0	Perilabial	2.07E+00	5.00E-01	4.14E+00	2.42E-01	-0.616608625
18A0	t0	Labial	5.13E-01	4.74E-02	1.08E+01	9.23E-02	-1.034603585
19A0	t0	Teeth	6.32E-01	8.96E-03	7.05E+01	1.42E-02	-1.848096993
20A0	t0	Tongue	3.13E+00	1.15E-02	2.72E+02	3.68E-03	-2.4340147
17A5	t5	Perilabial	9.22E-01	1.89E-01	4.89E+00	2.05E-01	-0.688993128
18A5	t5	Labial	1.32E+00	1.22E-01	1.08E+01	9.27E-02	-1.033115054
19A5	t5	Teeth	6.07E-02	8.60E-05	7.06E+02	1.42E-03	-2.848676391
20A5	t5	Tongue	3.66E+00	3.12E-03	1.17E+03	8.54E-04	-3.068535522
17A10	t10	Perilabial	1.73E+00	5.12E-01	3.39E+00	2.95E-01	-0.529998654
18A10	t10	Labial	3.27E+00	3.13E-01	1.04E+01	9.58E-02	-1.018679245
19A10	t10	Teeth	2.82E-01	0.00E+00	N/D	0.00E+00	N/D
20A10	t10	Tongue	3.62E+01	6.95E-03	5.21E+03	1.92E-04	-3.71685482
17A15	t15	Perilabial	1.19E+00	3.30E-01	3.61E+00	2.77E-01	-0.557871426
18A15	t15	Labial	3.51E+00	4.48E-01	7.85E+00	1.27E-01	-0.894650064
19A15	t15	Teeth	7.92E-02	4.55E-03	1.74E+01	5.75E-02	-1.240672393
20A15	t15	Tongue	1.52E+01	4.41E-03	3.45E+03	2.90E-04	-3.538015604
17A30	t30	Perilabial	6.03E-01	1.19E-01	5.09E+00	1.97E-01	-0.706309471
18A30	t30	Labial	3.57E+00	2.80E-01	1.28E+01	7.84E-02	-1.105620216
19A30	t30	Teeth	1.50E-02	0.00E+00	N/D	0.00E+00	N/D
20A30	t30	Tongue	1.15E+01	0.00E+00	N/D	0.00E+00	N/D
17A60	t60	Perilabial	9.19E-01	3.48E-01	2.64E+00	3.78E-01	-0.422079096
18A60	t60	Labial	3.54E+00	3.98E-01	8.89E+00	1.12E-01	-0.94897078
19A60	t60	Teeth	4.14E-02	0.00E+00	N/D	0.00E+00	N/D
20A60	t60	Tongue	3.04E+00	0.00E+00	N/D	0.00E+00	N/D
17A120	t120	Perilabial	9.04E-01	3.02E-01	2.99E+00	3.34E-01	-0.476393247
18A120	t120	Labial	1.97E+00	1.70E-01	1.16E+01	8.63E-02	-1.064122858
19A120	t120	Teeth	2.98E-02	3.50E-04	8.50E+01	1.18E-02	-1.929330047
20A120	t120	Tongue	1.43E+01	0.00E+00	N/D	0.00E+00	N/D
Couple 6
21A0	t0	Perilabial	1.45E-01	2.33E-02	6.22E+00	1.61E-01	-0.79345719
22A0	t0	Labial	6.76E+00	4.58E-02	1.48E+02	6.78E-03	-2.169050425
23A0	t0	Teeth	7.25E-01	0.00E+00	N/D	0.00E+00	N/D
24A0	t0	Tongue	1.23E+01	6.13E-02	2.00E+02	4.99E-03	-2.301818119
21A5	t5	Perilabial	4.70E-01	7.81E-02	6.02E+00	1.66E-01	-0.779299037
22A5	t5	Labial	1.19E+00	3.10E-02	3.83E+01	2.61E-02	-1.582771318
23A5	t5	Teeth	2.03E+00	1.88E-02	1.08E+02	9.26E-03	-2.033416486
24A5	t5	Tongue	3.78E+00	6.02E-02	6.28E+01	1.59E-02	-1.798122323
21A10	t10	Perilabial	2.16E-01	1.86E-02	1.16E+01	8.62E-02	-1.064670083
22A10	t10	Labial	2.33E+00	1.02E-01	2.29E+01	4.36E-02	-1.360566666
23A10	t10	Teeth	1.80E+00	5.24E-03	3.44E+02	2.91E-03	-2.536789078
24A10	t10	Tongue	8.59E+00	2.77E-02	3.10E+02	3.22E-03	-2.49169904
21A15	t15	Perilabial	2.39E-01	4.93E-02	4.85E+00	2.06E-01	-0.685553859
22A15	t15	Labial	1.24E+01	5.83E-01	2.13E+01	4.69E-02	-1.328884667
23A15	t15	Teeth	2.06E+00	2.14E-02	9.61E+01	1.04E-02	-1.982561605
24A15	t15	Tongue	2.76E+01	1.77E-02	1.56E+03	6.41E-04	-3.193100298
21A30	t30	Perilabial	2.50E-01	1.25E-02	2.00E+01	5.00E-02	-1.300882811
22A30	t30	Labial	3.43E+00	2.11E-01	1.63E+01	6.14E-02	-1.211850484
23A30	t30	Teeth	5.70E+00	6.31E-02	9.03E+01	1.11E-02	-1.955655447
24A30	t30	Tongue	4.92E+00	3.43E-02	1.43E+02	6.98E-03	-2.155882197
21A60	t60	Perilabial	2.16E-01	3.64E-02	5.94E+00	1.68E-01	-0.773740939
22A60	t60	Labial	6.54E+00	4.16E-02	1.57E+02	6.36E-03	-2.196868646
23A60	t60	Teeth	1.72E+00	7.45E-04	2.32E+03	4.32E-04	-3.364734353
24A60	t60	Tongue	1.90E+00	0.00E+00	N/D	0.00E+00	N/D
21A120	t120	Perilabial	8.76E-01	3.50E-02	2.50E+01	4.00E-02	-1.398436062
22A120	t120	Labial	4.04E+00	7.00E-03	5.77E+02	1.73E-03	-2.761283325
23A120	t120	Teeth	6.55E+00	3.00E-03	2.18E+03	4.58E-04	-3.339120045
24A120	t120	Tongue	7.72E+00	0.00E+00	N/D	0.00E+00	N/D
Couple 7
25A0	t0	Perilabial	1.59E+00	1.72E-01	9.21E+00	1.09E-01	-0.964030452
26A0	t0	Labial	1.00E+00	1.24E-01	8.06E+00	1.24E-01	-0.906110681
27A0	t0	Teeth	1.72E+00	1.20E-02	1.43E+02	6.99E-03	-2.155582533
28A0	t0	Tongue	4.29E+00	1.44E-02	2.99E+02	3.35E-03	-2.474990346
25A5	t5	Perilabial	6.77E-01	1.83E-02	3.70E+01	2.70E-02	-1.568601901
26A5	t5	Labial	1.63E+00	1.50E-02	1.09E+02	9.21E-03	-2.035590559
27A5	t5	Teeth	3.46E+00	0.00E+00	N/D	0.00E+00	N/D
28A5	t5	Tongue	5.85E+00	5.48E-03	1.07E+03	9.37E-04	-3.028345358
25A10	t10	Perilabial	4.15E-01	9.42E-02	4.41E+00	2.27E-01	-0.6442994
26A10	t10	Labial	1.27E+00	1.39E-01	9.13E+00	1.09E-01	-0.960644388
27A10	t10	Teeth	1.25E+00	6.41E-03	1.95E+02	5.12E-03	-2.290360424
28A10	t10	Tongue	4.16E-01	8.17E-04	5.09E+02	1.97E-03	-2.706549969
25A15	t15	Perilabial	1.37E+01	2.63E-02	5.22E+02	1.92E-03	-2.717681034
26A15	t15	Labial	1.77E+00	9.13E-03	1.94E+02	5.16E-03	-2.287381962
27A15	t15	Teeth	4.93E+00	1.31E-01	3.75E+01	2.67E-02	-1.574211778
28A15	t15	Tongue	1.63E-01	2.92E-02	5.57E+00	1.79E-01	-0.746012508
25A30	t30	Perilabial	1.43E+00	4.61E-01	3.10E+00	3.23E-01	-0.491311594
26A30	t30	Labial	1.36E+00	1.04E-01	1.31E+01	7.64E-02	-1.116653404
27A30	t30	Teeth	1.48E+00	3.74E-04	3.94E+03	2.53E-04	-3.596037404
28A30	t30	Tongue	4.03E+00	8.49E-03	4.75E+02	2.11E-03	-2.676591266
25A60	t60	Perilabial	3.31E-01	1.08E-01	3.07E+00	3.26E-01	-0.48717304
26A60	t60	Labial	1.05E+00	1.13E-01	9.26E+00	1.08E-01	-0.966451954
27A60	t60	Teeth	3.04E+00	1.67E-03	1.82E+03	5.49E-04	-3.260584849
28A60	t60	Tongue	1.71E+01	1.98E-03	8.62E+03	1.16E-04	-3.935640107
25A120	t120	Perilabial	7.00E-01	5.77E-02	1.21E+01	8.24E-02	-1.083908607
26A120	t120	Labial	2.19E+00	1.11E-01	1.97E+01	5.08E-02	-1.294286957
27A120	t120	Teeth	1.19E+00	0.00E+00	N/D	0.00E+00	N/D
28A120	t120	Tongue	1.88E+00	0.00E+00	N/D	0.00E+00	N/D
Couple 8
29A0	t0	Perilabial	3.88E-01	8.80E-02	4.41E+00	2.27E-01	-0.644034023
30A0	t0	Labial	1.99E+00	1.95E-01	1.02E+01	9.79E-02	-1.009248248
31A0	t0	Teeth	1.05E+00	8.84E-03	1.19E+02	8.41E-03	-2.075460373
32A0	t0	Tongue	1.66E+00	4.38E-02	3.79E+01	2.64E-02	-1.578908344
29A5	t5	Perilabial	4.77E-01	1.37E-01	3.50E+00	2.86E-01	-0.543607415
30A5	t5	Labial	9.38E-01	2.70E-01	3.47E+00	2.88E-01	-0.540249518
31A5	t5	Teeth	7.06E-02	0.00E+00	N/D	0.00E+00	N/D
32A5	t5	Tongue	7.80E-01	1.89E-02	4.14E+01	2.42E-02	-1.616953163
29A10	t10	Perilabial	7.58E-01	2.87E-01	2.65E+00	3.78E-01	-0.422548711
30A10	t10	Labial	1.32E+00	1.64E-01	8.09E+00	1.24E-01	-0.908026567
31A10	t10	Teeth	3.89E-01	2.71E-03	1.43E+02	6.98E-03	-2.156375026
32A10	t10	Tongue	1.77E+00	2.58E-02	6.86E+01	1.46E-02	-1.836168769
29A15	t15	Perilabial	1.29E+00	6.03E-01	2.14E+00	4.67E-01	-0.331121539
30A15	t15	Labial	1.65E+00	2.66E-01	6.19E+00	1.61E-01	-0.792000552
31A15	t15	Teeth	1.83E+00	3.60E-02	5.08E+01	1.97E-02	-1.706068551
32A15	t15	Tongue	1.13E+00	7.54E-03	1.49E+02	6.69E-03	-2.174306976
29A30	t30	Perilabial	9.10E-02	3.11E-02	2.93E+00	3.42E-01	-0.46631609
30A30	t30	Labial	3.02E-01	3.62E-02	8.34E+00	1.20E-01	-0.921274018
31A30	t30	Teeth	4.17E+00	0.00E+00	N/D	0.00E+00	N/D
32A30	t30	Tongue	5.31E-01	5.57E-04	9.55E+02	1.05E-03	-2.979871292
29A60	t60	Perilabial	3.57E-01	3.49E-02	1.02E+01	9.77E-02	-1.010069834
30A60	t60	Labial	4.46E-01	1.39E-01	3.21E+00	3.11E-01	-0.506678973
31A60	t60	Teeth	4.38E-02	0.00E+00	N/D	0.00E+00	N/D
32A60	t60	Tongue	2.01E-01	0.00E+00	N/D	0.00E+00	N/D
29A120	t120	Perilabial	3.50E-01	1.08E-01	3.25E+00	3.08E-01	-0.512057129
30A120	t120	Labial	4.43E-01	6.09E-02	7.26E+00	1.38E-01	-0.861089336
31A120	t120	Teeth	1.22E+00	0.00E+00	N/D	0.00E+00	N/D
32A120	t120	Tongue	7.07E-01	0.00E+00	N/D	0.00E+00	N/D
Couple 9
33A0	t0	Perilabial	1.65E-01	4.63E-02	3.56E+00	2.81E-01	-0.551173638
34A0	t0	Labial	4.97E-01	7.82E-02	6.36E+00	1.57E-01	-0.803708105
35A0	t0	Teeth	1.12E+00	4.27E-03	2.61E+02	3.83E-03	-2.416828525
36A0	t0	Tongue	2.87E+01	1.70E-01	1.69E+02	5.91E-03	-2.228376725
33A5	t5	Perilabial	1.80E-01	3.91E-02	4.59E+00	2.18E-01	-0.66207947
34A5	t5	Labial	2.38E-01	3.59E-02	6.64E+00	1.51E-01	-0.822149216
35A5	t5	Teeth	2.39E+00	3.45E-03	6.93E+02	1.44E-03	-2.840512242
36A5	t5	Tongue	1.66E+01	2.25E-02	7.39E+02	1.35E-03	-2.868530474
33A10	t10	Perilabial	1.68E-01	2.95E-02	5.70E+00	1.75E-01	-0.756029394
34A10	t10	Labial	1.19E+00	1.50E-01	7.95E+00	1.26E-01	-0.900179055
35A10	t10	Teeth	2.49E+00	9.63E-04	2.59E+03	3.86E-04	-3.413045336
36A10	t10	Tongue	1.87E+01	2.39E-02	7.83E+02	1.28E-03	-2.893784273
33A15	t15	Perilabial	2.57E-01	4.80E-02	5.35E+00	1.87E-01	-0.728615147
34A15	t15	Labial	2.85E+00	1.10E-01	2.58E+01	3.87E-02	-1.411794324
35A15	t15	Teeth	1.99E+00	1.68E-03	1.18E+03	8.45E-04	-3.073098001
36A15	t15	Tongue	8.65E+00	1.64E-02	5.28E+02	1.89E-03	-2.722691588
33A30	t30	Perilabial	4.40E-01	1.51E-01	2.91E+00	3.44E-01	-0.464038753
34A30	t30	Labial	6.55E-01	5.94E-02	1.10E+01	9.07E-02	-1.042364466
35A30	t30	Teeth	2.28E+00	1.48E-03	1.55E+03	6.47E-04	-3.189241414
36A30	t30	Tongue	1.05E+01	2.71E-03	3.88E+03	2.58E-04	-3.589121414
33A60	t60	Perilabial	2.45E-01	9.69E-02	2.53E+00	3.95E-01	-0.403041612
34A60	t60	Labial	2.37E+00	1.38E-01	1.72E+01	5.81E-02	-1.236180187
35A60	t60	Teeth	4.40E+00	1.32E-03	3.34E+03	2.99E-04	-3.523725309
36A60	t60	Tongue	8.73E+00	3.75E-04	2.33E+04	4.30E-05	-4.36692437
33A120	t120	Perilabial	1.20E+00	4.11E-01	2.92E+00	3.42E-01	-0.465810877
34A120	t120	Labial	1.58E+00	1.02E-01	1.55E+01	6.46E-02	-1.189858966
35A120	t120	Teeth	1.79E+01	5.33E-03	3.36E+03	2.98E-04	-3.525784865
36A120	t120	Tongue	7.41E+00	0.00E+00	N/D	0.00E+00	N/D
Couple 10
37A0	t0	Perilabial	1.77E-01	1.26E-01	1.40E+00	7.12E-01	-0.14748329
38A0	t0	Labial	3.83E+00	3.60E-01	1.06E+01	9.41E-02	-1.02651069
39A0	t0	Teeth	2.01E-01	2.11E-03	9.54E+01	1.05E-02	-1.979380331
40A0	t0	Tongue	4.72E+00	1.31E-01	3.60E+01	2.78E-02	-1.556603876
37A5	t5	Perilabial	1.04E-01	4.59E-02	2.27E+00	4.40E-01	-0.356094968
38A5	t5	Labial	2.00E+00	9.30E-02	2.15E+01	4.66E-02	-1.331773776
39A5	t5	Teeth	7.40E-02	1.31E-03	5.63E+01	1.78E-02	-1.750694053
40A5	t5	Tongue	9.49E-01	1.18E-02	8.02E+01	1.25E-02	-1.90422028
37A10	t10	Perilabial	5.22E-01	2.21E-01	2.36E+00	4.23E-01	-0.373649551
38A10	t10	Labial	2.19E+00	3.87E-01	5.66E+00	1.77E-01	-0.752843162
39A10	t10	Teeth	3.49E-02	0.00E+00	N/D	0.00E+00	N/D
40A10	t10	Tongue	1.53E+00	1.59E-02	9.65E+01	1.04E-02	-1.984684089
37A15	t15	Perilabial	1.94E-01	1.38E-01	1.41E+00	7.09E-01	-0.149390823
38A15	t15	Labial	2.04E+00	1.79E-01	1.14E+01	8.76E-02	-1.05750672
39A15	t15	Teeth	2.70E-02	0.00E+00	N/D	0.00E+00	N/D
40A15	t15	Tongue	8.46E-03	2.36E-05	3.59E+02	2.78E-03	-2.555571005

## Sheet: Supplementary TableS2
Supplementary Table S2: DNA concentration of autosomal (total) DNA and Y-chromosome DNA in MALE samples. Swabs were collected immediately after the kiss 0 (t0), 5 (t5), 10 (t10), 15 (t15), 30 (t30), 60 (t60), and 120 (t120) minutes after kissing.N/D= not defined
Name	Collection time	Type	Autosomal concentration (ng/μl)	Y-chromosome concentration (ng/μl)	Auto/Y	Y/Auto	Log10(Y/Auto)
Couple 1
1B0	t0	Perilabial	2.24E-01	1.25E-01	1.79E+00	5.58E-01	-0.253277381
2B0	t0	Labial	1.69E+00	8.46E-01	2.00E+00	5.00E-01	-0.301094892
3B0	t0	Teeth	9.49E+00	5.93E+00	1.60E+00	6.25E-01	-0.20399494
4B0	t0	Tongue	2.42E+01	9.50E+00	2.54E+00	3.93E-01	-0.405339107
1B5	t5	Perilabial	4.50E-01	2.05E-01	2.20E+00	4.55E-01	-0.341931249
2B5	t5	Labial	7.04E-01	3.06E-01	2.30E+00	4.34E-01	-0.362231574
3B5	t5	Teeth	7.74E-01	3.32E-01	2.33E+00	4.29E-01	-0.367732878
4B5	t5	Tongue	1.17E+01	5.42E+00	2.16E+00	4.62E-01	-0.335043674
1B10	t10	Perilabial	3.03E-02	1.03E-02	2.95E+00	3.39E-01	-0.470184085
2B10	t10	Labial	5.94E+00	2.84E+00	2.09E+00	4.78E-01	-0.320316124
3B10	t10	Teeth	4.04E+00	2.18E+00	1.85E+00	5.41E-01	-0.26694195
4B10	t10	Tongue	7.38E+00	3.08E+00	2.40E+00	4.17E-01	-0.37967662
1B15	t15	Perilabial	2.49E-02	5.51E-03	4.51E+00	2.22E-01	-0.654134098
2B15	t15	Labial	2.37E+00	8.98E-01	2.64E+00	3.78E-01	-0.422238068
3B15	t15	Teeth	8.26E+00	5.22E+00	1.58E+00	6.32E-01	-0.199214564
4B15	t15	Tongue	3.24E+00	6.40E-01	5.07E+00	1.97E-01	-0.704963363
1B30	t30	Perilabial	3.75E-02	1.23E-02	3.06E+00	3.27E-01	-0.485122517
2B30	t30	Labial	1.14E+00	5.60E-01	2.03E+00	4.92E-01	-0.308396876
3B30	t30	Teeth	7.53E-01	4.69E-01	1.60E+00	6.23E-01	-0.205469372
4B30	t30	Tongue	2.34E+00	1.18E+00	1.97E+00	5.06E-01	-0.295465583
1B60	t60	Perilabial	1.69E-02	4.25E-03	3.97E+00	2.52E-01	-0.598497973
2B60	t60	Labial	1.36E+00	6.30E-01	2.15E+00	4.65E-01	-0.33291401
3B60	t60	Teeth	7.39E+00	5.11E+00	1.45E+00	6.92E-01	-0.160090529
4B60	t60	Tongue	1.56E+01	7.64E+00	2.04E+00	4.89E-01	-0.310484382
1B120	t120	Perilabial	2.50E-02	1.12E-02	2.24E+00	4.46E-01	-0.350469149
2B120	t120	Labial	3.97E+00	1.96E+00	2.03E+00	4.93E-01	-0.307064904
3B120	t120	Teeth	2.03E+01	2.09E+01	9.73E-01	1.03E+00	0.011990862
4B120	t120	Tongue	8.76E+00	3.60E+00	2.43E+00	4.11E-01	-0.386243315
Couple 2
5B0	t0	Perilabial	3.26E-01	1.81E-01	1.80E+00	5.55E-01	-0.255539025
6B0	t0	Labial	2.55E+00	2.37E+00	1.08E+00	9.30E-01	-0.031506516
7B0	t0	Teeth	5.36E+00	7.08E+00	7.57E-01	1.32E+00	0.121134946
8B0	t0	Tongue	2.89E+00	3.08E+00	9.38E-01	1.07E+00	0.027605161
5B5	t5	Perilabial	9.12E-02	2.62E-02	3.48E+00	2.87E-01	-0.541925917
6B5	t5	Labial	5.59E-02	2.94E-02	1.90E+00	5.27E-01	-0.278069949
7B5	t5	Teeth	9.01E-01	7.18E-01	1.25E+00	7.97E-01	-0.098286022
8B5	t5	Tongue	1.74E+00	1.17E+00	1.48E+00	6.75E-01	-0.170529115
5B10	t10	Perilabial	2.21E-01	1.40E-01	1.58E+00	6.34E-01	-0.197878191
6B10	t10	Labial	1.18E+00	7.88E-01	1.50E+00	6.69E-01	-0.174812296
7B10	t10	Teeth	1.48E+01	1.25E+01	1.19E+00	8.42E-01	-0.07485077
8B10	t10	Tongue	8.49E+00	6.25E+00	1.36E+00	7.36E-01	-0.133118227
5B15	t15	Perilabial	1.03E-01	5.06E-02	2.03E+00	4.92E-01	-0.308311184
6B15	t15	Labial	2.65E+00	1.56E+00	1.70E+00	5.88E-01	-0.230314347
7B15	t15	Teeth	1.54E+01	1.27E+01	1.22E+00	8.21E-01	-0.085891381
8B15	t15	Tongue	1.80E+01	1.33E+01	1.35E+00	7.41E-01	-0.130176361
5B30	t30	Perilabial	2.88E-01	1.98E-01	1.45E+00	6.89E-01	-0.161837277
6B30	t30	Labial	1.41E+00	1.09E+00	1.29E+00	7.76E-01	-0.109895872
7B30	t30	Teeth	1.18E+01	1.26E+01	9.35E-01	1.07E+00	0.029169978
8B30	t30	Tongue	1.02E+01	8.93E+00	1.14E+00	8.79E-01	-0.05614179
5B60	t60	Perilabial	1.71E-01	1.15E-01	1.48E+00	6.75E-01	-0.170678441
6B60	t60	Labial	1.43E+00	9.76E-01	1.46E+00	6.83E-01	-0.165267835
7B60	t60	Teeth	1.14E+01	1.22E+01	9.35E-01	1.07E+00	0.029364209
8B60	t60	Tongue	1.30E+01	9.90E+00	1.31E+00	7.61E-01	-0.118770368
5B120	t120	Perilabial	2.88E-01	2.25E-01	1.28E+00	7.82E-01	-0.106836919
6B120	t120	Labial	3.39E+00	2.64E+00	1.28E+00	7.79E-01	-0.108473199
7B120	t120	Teeth	8.12E+00	8.22E+00	9.88E-01	1.01E+00	0.005335652
8B120	t120	Tongue	1.11E+01	7.75E+00	1.43E+00	7.00E-01	-0.155082338
Couple 3
9B0	t0	Perilabial	2.23E-01	1.72E-02	1.29E+01	7.74E-02	-1.111456144
10B0	t0	Labial	3.06E+00	8.75E-01	3.49E+00	2.86E-01	-0.543317186
11B0	t0	Teeth	7.28E+00	5.21E+00	1.40E+00	7.16E-01	-0.144943463
12B0	t0	Tongue	2.21E+01	1.06E+01	2.09E+00	4.78E-01	-0.320338802
9B5	t5	Perilabial	1.28E-01	2.01E-02	6.36E+00	1.57E-01	-0.80376773
10B5	t5	Labial	5.02E+00	1.99E+00	2.52E+00	3.96E-01	-0.401961159
11B5	t5	Teeth	9.47E+00	5.88E+00	1.61E+00	6.21E-01	-0.206979113
12B5	t5	Tongue	5.73E+00	3.20E+00	1.79E+00	5.57E-01	-0.253806981
9B10	t10	Perilabial	3.87E-01	1.03E-01	3.77E+00	2.65E-01	-0.576061332
10B10	t10	Labial	5.60E-01	1.92E-01	2.92E+00	3.42E-01	-0.46543882
11B10	t10	Teeth	9.15E+00	7.44E+00	1.23E+00	8.13E-01	-0.089921253
12B10	t10	Tongue	8.45E+00	5.82E+00	1.45E+00	6.89E-01	-0.162050458
9B15	t15	Perilabial	4.43E-02	1.95E-02	2.28E+00	4.39E-01	-0.3576876
10B15	t15	Labial	9.38E-01	3.42E-01	2.74E+00	3.65E-01	-0.438100602
11B15	t15	Teeth	2.52E+01	1.15E+01	2.19E+00	4.56E-01	-0.340725255
12B15	t15	Tongue	7.55E+00	3.54E+00	2.13E+00	4.69E-01	-0.329208913
9B30	t30	Perilabial	2.55E-01	1.12E-01	2.27E+00	4.41E-01	-0.355635674
10B30	t30	Labial	4.22E+00	2.27E+00	1.86E+00	5.39E-01	-0.268535536
11B30	t30	Teeth	2.28E+01	1.61E+01	1.42E+00	7.07E-01	-0.150771186
12B30	t30	Tongue	1.12E+01	7.73E+00	1.45E+00	6.87E-01	-0.162758411
9B60	t60	Perilabial	7.19E-01	4.16E-01	1.73E+00	5.80E-01	-0.236866542
10B60	t60	Labial	1.08E+01	6.41E+00	1.69E+00	5.93E-01	-0.226868803
11B60	t60	Teeth	2.04E+01	1.52E+01	1.34E+00	7.44E-01	-0.128396227
12B60	t60	Tongue	1.35E+01	8.66E+00	1.56E+00	6.40E-01	-0.194153638
9B120	t120	Perilabial	1.99E-01	9.87E-02	2.02E+00	4.96E-01	-0.304536921
10B120	t120	Labial	4.48E+00	3.03E+00	1.48E+00	6.77E-01	-0.169364665
11B120	t120	Teeth	1.47E+01	1.18E+01	1.24E+00	8.05E-01	-0.093943848
12B120	t120	Tongue	3.63E+00	2.34E+00	1.55E+00	6.45E-01	-0.190495751
Couple 4
13B0	t0	Perilabial	1.40E+01	4.79E+00	2.93E+00	3.41E-01	-0.467165473
14B0	t0	Labial	2.00E+01	1.55E+01	1.29E+00	7.76E-01	-0.110347234
15B0	t0	Teeth	1.10E+01	6.56E+00	1.67E+00	5.98E-01	-0.223358087
16B0	t0	Tongue	5.44E+00	2.69E+00	2.02E+00	4.95E-01	-0.305532195
13B5	t5	Perilabial	6.74E+00	2.75E+00	2.45E+00	4.08E-01	-0.389549857
14B5	t5	Labial	2.13E+01	2.08E+01	1.02E+00	9.76E-01	-0.010511112
15B5	t5	Teeth	3.12E+01	2.61E+01	1.19E+00	8.37E-01	-0.077299592
16B5	t5	Tongue	1.65E+01	1.51E+01	1.09E+00	9.16E-01	-0.038110135
13B15	t15	Perilabial	7.45E-01	1.49E-01	5.00E+00	2.00E-01	-0.698813928
14B15	t15	Labial	6.19E+00	3.99E+00	1.55E+00	6.44E-01	-0.191056922
15B15	t15	Teeth	2.29E+01	2.07E+01	1.11E+00	9.03E-01	-0.044091585
16B15	t15	Tongue	6.05E+00	5.18E+00	1.17E+00	8.57E-01	-0.067259175
13B30	t30	Perilabial	8.70E-01	4.08E-01	2.13E+00	4.69E-01	-0.328492336
14B30	t30	Labial	1.57E+00	8.21E-01	1.91E+00	5.24E-01	-0.280966499
15B30	t30	Teeth	2.55E+01	1.83E+01	1.39E+00	7.19E-01	-0.143422636
16B30	t30	Tongue	4.13E+00	3.63E+00	1.14E+00	8.79E-01	-0.055766727
13B60	t60	Perilabial	2.60E-01	1.01E-01	2.58E+00	3.88E-01	-0.41086307
14B60	t60	Labial	3.25E+00	1.68E+00	1.94E+00	5.16E-01	-0.287370463
15B60	t60	Teeth	3.07E+01	2.09E+01	1.47E+00	6.80E-01	-0.167204354
16B60	t60	Tongue	7.71E+00	5.17E+00	1.49E+00	6.71E-01	-0.173580358
13B120	t120	Perilabial	4.43E-01	1.45E-01	3.06E+00	3.27E-01	-0.48574319
14B120	t120	Labial	3.49E+00	2.05E+00	1.70E+00	5.88E-01	-0.230794986
15B120	t120	Teeth	6.06E+00	2.72E+00	2.23E+00	4.49E-01	-0.348114032
16B120	t120	Tongue	3.05E+00	1.80E+00	1.70E+00	5.90E-01	-0.229313646
Couple 5
17B0	t0	Perilabial	1.76E+00	2.17E-01	8.08E+00	1.24E-01	-0.907676391
18B0	t0	Labial	1.64E+00	6.18E-01	2.65E+00	3.77E-01	-0.423474308
19B0	t0	Teeth	2.18E+00	9.41E-01	2.32E+00	4.32E-01	-0.36458748
20B0	t0	Tongue	1.73E+00	4.99E-01	3.46E+00	2.89E-01	-0.53895277
17B5	t5	Perilabial	8.84E-01	1.10E-01	8.05E+00	1.24E-01	-0.905778699
18B5	t5	Labial	8.74E-01	2.36E-01	3.71E+00	2.69E-01	-0.569535497
19B5	t5	Teeth	6.85E-01	2.13E-01	3.21E+00	3.11E-01	-0.506558689
20B5	t5	Tongue	3.09E+00	1.06E+00	2.92E+00	3.42E-01	-0.46553211
17B10	t10	Perilabial	1.80E+00	1.24E-01	1.45E+01	6.91E-02	-1.160721483
18B10	t10	Labial	5.20E-01	1.63E-01	3.18E+00	3.14E-01	-0.502991146
19B10	t10	Teeth	1.40E+00	5.58E-01	2.51E+00	3.98E-01	-0.400438713
20B10	t10	Tongue	6.09E+00	2.55E+00	2.39E+00	4.18E-01	-0.379032823
17B15	t15	Perilabial	7.02E-01	9.45E-02	7.42E+00	1.35E-01	-0.870664411
18B15	t15	Labial	1.61E+00	6.29E-01	2.55E+00	3.92E-01	-0.40717643
19B15	t15	Teeth	9.82E-01	3.95E-01	2.48E+00	4.03E-01	-0.394914008
20B15	t15	Tongue	4.94E+00	1.93E+00	2.56E+00	3.90E-01	-0.409037786
17B30	t30	Perilabial	8.26E-01	1.43E-01	5.80E+00	1.73E-01	-0.763139135
18B30	t30	Labial	1.58E+00	5.49E-01	2.89E+00	3.46E-01	-0.460464064
19B30	t30	Teeth	1.17E+00	3.92E-01	2.99E+00	3.34E-01	-0.475843125
20B30	t30	Tongue	7.20E+00	1.99E+00	3.63E+00	2.76E-01	-0.559518805
17B60	t60	Perilabial	1.12E+00	1.56E-01	7.20E+00	1.39E-01	-0.857451619
18B60	t60	Labial	3.51E+00	1.07E+00	3.28E+00	3.05E-01	-0.51608272
19B60	t60	Teeth	4.39E+00	1.66E+00	2.65E+00	3.77E-01	-0.423440781
20B60	t60	Tongue	2.13E+00	6.83E-01	3.12E+00	3.20E-01	-0.494233509
17B120	t120	Perilabial	2.82E-01	1.98E-02	1.43E+01	7.02E-02	-1.153820815
18B120	t120	Labial	7.60E-01	2.17E-01	3.50E+00	2.86E-01	-0.544026655
19B120	t120	Teeth	7.08E-01	2.53E-01	2.79E+00	3.58E-01	-0.445886191
20B120	t120	Tongue	1.64E+00	6.50E-01	2.52E+00	3.97E-01	-0.401324626
Couple 6
21B0	t0	Perilabial	1.17E-01	1.26E-02	9.31E+00	1.07E-01	-0.968961927
22B0	t0	Labial	5.71E-01	3.77E-02	1.51E+01	6.61E-02	-1.179933648
23B0	t0	Teeth	7.35E-02	1.91E-02	3.85E+00	2.60E-01	-0.585232192
24B0	t0	Tongue	1.77E+00	4.70E-01	3.76E+00	2.66E-01	-0.57542482
21B5	t5	Perilabial	8.80E-01	2.97E-01	2.96E+00	3.38E-01	-0.471517698
22B5	t5	Labial	1.31E+00	3.98E-01	3.30E+00	3.03E-01	-0.519052518
23B5	t5	Teeth	1.55E+00	5.58E-01	2.78E+00	3.60E-01	-0.443624844
24B5	t5	Tongue	1.00E+00	3.36E-01	2.99E+00	3.35E-01	-0.475217083
21B10	t10	Perilabial	8.45E-02	1.46E-02	5.80E+00	1.72E-01	-0.763611103
22B10	t10	Labial	1.83E+00	4.92E-01	3.72E+00	2.69E-01	-0.570122557
23B10	t10	Teeth	6.46E-01	2.67E-01	2.42E+00	4.14E-01	-0.383458076
24B10	t10	Tongue	4.54E+00	1.80E+00	2.52E+00	3.98E-01	-0.400544778
21B15	t15	Perilabial	2.86E-01	6.77E-02	4.22E+00	2.37E-01	-0.625025461
22B15	t15	Labial	4.75E-01	1.28E-01	3.72E+00	2.69E-01	-0.570730213
23B15	t15	Teeth	5.25E-01	2.58E-01	2.04E+00	4.91E-01	-0.309138265
24B15	t15	Tongue	4.11E+00	1.58E+00	2.60E+00	3.85E-01	-0.414239763
21B30	t30	Perilabial	1.50E-01	6.00E-02	2.50E+00	4.00E-01	-0.398418498
22B30	t30	Labial	1.13E+00	5.31E-01	2.13E+00	4.70E-01	-0.328035258
23B30	t30	Teeth	2.11E-01	1.26E-01	1.67E+00	6.00E-01	-0.222029114
24B30	t30	Tongue	4.06E+00	2.51E+00	1.62E+00	6.18E-01	-0.20888693
21B60	t60	Perilabial	3.57E-01	1.19E-01	3.01E+00	3.33E-01	-0.478031537
22B60	t60	Labial	1.92E-01	7.01E-02	2.74E+00	3.65E-01	-0.437329351
23B60	t60	Teeth	3.66E-01	1.71E-01	2.15E+00	4.66E-01	-0.331979661
24B60	t60	Tongue	1.01E+00	5.01E-01	2.01E+00	4.97E-01	-0.303779053
21B120	t120	Perilabial	3.80E-02	2.70E-02	1.41E+00	7.11E-01	-0.148419832
22B120	t120	Labial	9.57E-01	4.17E-01	2.29E+00	4.36E-01	-0.360775883
23B120	t120	Teeth	1.72E+00	8.62E-01	2.00E+00	5.01E-01	-0.300021181
24B120	t120	Tongue	5.67E-01	1.95E-01	2.91E+00	3.44E-01	-0.463548448
Couple 7
25B0	t0	Perilabial	2.76E-01	6.29E-02	4.39E+00	2.28E-01	-0.642904705
26B0	t0	Labial	3.98E+00	1.27E+00	3.14E+00	3.19E-01	-0.496743375
27B0	t0	Teeth	1.59E+00	7.07E-01	2.25E+00	4.45E-01	-0.352029383
28B0	t0	Tongue	3.98E+00	8.80E-01	4.52E+00	2.21E-01	-0.654714361
25B5	t5	Perilabial	2.87E-01	4.55E-02	6.31E+00	1.59E-01	-0.799736081
26B5	t5	Labial	5.72E-01	2.18E-01	2.63E+00	3.81E-01	-0.419498761
27B5	t5	Teeth	1.36E+01	5.31E+00	2.56E+00	3.91E-01	-0.408304971
28B5	t5	Tongue	3.92E+00	1.17E+00	3.35E+00	2.98E-01	-0.525224569
25B10	t10	Perilabial	1.09E-01	3.08E-02	3.55E+00	2.81E-01	-0.550562722
26B10	t10	Labial	1.17E+01	4.49E+00	2.59E+00	3.86E-01	-0.413839534
27B10	t10	Teeth	4.29E+00	1.19E+00	3.59E+00	2.78E-01	-0.555610022
28B10	t10	Tongue	7.84E+00	2.44E+00	3.21E+00	3.11E-01	-0.506637822
25B15	t15	Perilabial	2.00E+00	7.27E-01	2.74E+00	3.64E-01	-0.438496478
26B15	t15	Labial	2.00E+00	1.09E+00	1.84E+00	5.45E-01	-0.263900649
27B15	t15	Teeth	2.01E+00	8.58E-01	2.34E+00	4.27E-01	-0.369531096
28B15	t15	Tongue	5.32E-01	7.06E-02	7.53E+00	1.33E-01	-0.876594232
25B30	t30	Perilabial	1.25E-01	3.53E-02	3.55E+00	2.82E-01	-0.549854775
26B30	t30	Labial	2.48E+00	1.31E+00	1.90E+00	5.28E-01	-0.277750598
27B30	t30	Teeth	1.97E-04	0.00E+00	N/D	0.00E+00	N/D
28B30	t30	Tongue	4.22E+00	2.38E+00	1.77E+00	5.64E-01	-0.249099332
25B60	t60	Perilabial	5.02E-02	2.51E-02	2.00E+00	5.00E-01	-0.300889793
26B60	t60	Labial	3.60E+00	1.80E+00	2.00E+00	4.99E-01	-0.301721431
27B60	t60	Teeth	2.58E+00	8.95E-01	2.88E+00	3.47E-01	-0.459488826
28B60	t60	Tongue	3.93E+00	1.79E+00	2.20E+00	4.54E-01	-0.342525021
25B120	t120	Perilabial	1.32E-01	4.88E-02	2.70E+00	3.70E-01	-0.43177929
26B120	t120	Labial	3.56E+00	1.70E+00	2.09E+00	4.78E-01	-0.320888115
27B120	t120	Teeth	6.61E-01	2.54E-01	2.60E+00	3.85E-01	-0.414793386
28B120	t120	Tongue	3.89E+00	2.03E+00	1.92E+00	5.21E-01	-0.283228111
Couple 8
29B0	t0	Perilabial	1.66E+00	3.63E-01	4.59E+00	2.18E-01	-0.661474807
30B0	t0	Labial	3.02E+00	7.29E-01	4.14E+00	2.42E-01	-0.616609925
31B0	t0	Teeth	6.24E-01	1.95E-01	3.20E+00	3.12E-01	-0.505608766
32B0	t0	Tongue	7.26E+00	2.89E+00	2.51E+00	3.98E-01	-0.399972428
29B5	t5	Perilabial	8.50E-02	2.22E-02	3.83E+00	2.61E-01	-0.583289191
30B5	t5	Labial	2.16E+00	6.52E-01	3.32E+00	3.01E-01	-0.520797576
31B5	t5	Teeth	1.42E-01	4.51E-02	3.15E+00	3.18E-01	-0.498066801
32B5	t5	Tongue	2.89E+00	1.10E+00	2.63E+00	3.81E-01	-0.419360647
29B10	t10	Perilabial	2.68E-01	7.76E-02	3.46E+00	2.89E-01	-0.538846156
30B10	t10	Labial	5.43E-01	1.77E-01	3.07E+00	3.26E-01	-0.486809573
31B10	t10	Teeth	5.80E-01	3.60E-01	1.61E+00	6.21E-01	-0.206748684
32B10	t10	Tongue	4.05E+00	2.17E+00	1.87E+00	5.36E-01	-0.270803408
29B15	t15	Perilabial	9.68E-02	3.97E-02	2.44E+00	4.10E-01	-0.386930907
30B15	t15	Labial	1.80E+00	8.63E-01	2.09E+00	4.79E-01	-0.3192352
31B15	t15	Teeth	1.48E-01	1.00E-01	1.47E+00	6.79E-01	-0.167889202
32B15	t15	Tongue	0.00E+00	0.00E+00	N/D	N/D	N/D
29B30	t30	Perilabial	3.18E-02	1.05E-02	3.04E+00	3.29E-01	-0.48334967
30B30	t30	Labial	1.42E-01	4.21E-02	3.37E+00	2.96E-01	-0.528153698
31B30	t30	Teeth	5.49E-01	2.66E-01	2.06E+00	4.84E-01	-0.314892832
32B30	t30	Tongue	4.93E+00	2.71E+00	1.82E+00	5.49E-01	-0.260073335
29B60	t60	Perilabial	8.73E-03	1.50E-02	5.81E-01	1.72E+00	0.236136
30B60	t60	Labial	2.09E+00	1.18E+00	1.77E+00	5.66E-01	-0.247360592
31B60	t60	Teeth	3.27E-01	1.67E-01	1.96E+00	5.11E-01	-0.291514327
32B60	t60	Tongue	5.69E-01	3.34E-01	1.70E+00	5.87E-01	-0.231403801
29B120	t120	Perilabial	9.87E-02	3.91E-02	2.53E+00	3.96E-01	-0.40239703
30B120	t120	Labial	1.30E+00	9.78E-01	1.33E+00	7.51E-01	-0.124096086
31B120	t120	Teeth	3.35E-01	1.96E-01	1.71E+00	5.85E-01	-0.232517511
32A120	t120	Tongue	5.98E+00	3.79E+00	1.58E+00	6.34E-01	-0.197915523
Couple 9
33B0	t0	Perilabial	2.24E-01	6.69E-02	3.35E+00	2.99E-01	-0.524397363
34B0	t0	Labial	1.96E+00	5.20E-01	3.78E+00	2.65E-01	-0.577203757
35B0	t0	Teeth	1.39E+00	5.78E-01	2.40E+00	4.16E-01	-0.380842385
36B0	t0	Tongue	1.35E+01	4.67E+00	2.88E+00	3.47E-01	-0.459599044
33B5	t5	Perilabial	9.31E-02	3.48E-02	2.68E+00	3.74E-01	-0.427696863
34B5	t5	Labial	6.33E+00	2.55E+00	2.48E+00	4.03E-01	-0.394676774
35B5	t5	Teeth	1.29E+01	5.07E+00	2.55E+00	3.92E-01	-0.40682157
36B5	t5	Tongue	4.80E+00	1.51E+00	3.17E+00	3.15E-01	-0.501354716
33B10	t10	Perilabial	2.23E-01	7.02E-02	3.17E+00	3.15E-01	-0.501539138
34B10	t10	Labial	2.01E+01	8.01E+00	2.51E+00	3.98E-01	-0.400478063
35B10	t10	Teeth	7.00E+00	2.97E+00	2.36E+00	4.24E-01	-0.37223124
36B10	t10	Tongue	1.11E+01	4.31E+00	2.59E+00	3.87E-01	-0.412472446
33B15	t15	Perilabial	3.50E-02	1.23E-02	2.85E+00	3.51E-01	-0.454564105
34B15	t15	Labial	1.12E+01	6.88E+00	1.63E+00	6.12E-01	-0.212901348
35B15	t15	Teeth	3.53E+00	2.11E+00	1.67E+00	5.98E-01	-0.223080277
36B15	t15	Tongue	1.13E+01	6.00E+00	1.88E+00	5.32E-01	-0.27431851
33B30	t30	Perilabial	1.24E-01	3.17E-02	3.90E+00	2.56E-01	-0.59157856
34B30	t30	Labial	1.89E+01	7.87E+00	2.41E+00	4.16E-01	-0.381412046
35B30	t30	Teeth	1.70E+00	4.82E-01	3.52E+00	2.84E-01	-0.547070486
36B30	t30	Tongue	1.31E+01	5.71E+00	2.30E+00	4.35E-01	-0.361779211
33B60	t60	Perilabial	1.93E-01	8.04E-02	2.40E+00	4.17E-01	-0.380182135
34B60	t60	Labial	1.24E+01	6.86E+00	1.81E+00	5.54E-01	-0.256521469
35B60	t60	Teeth	1.91E+01	1.09E+01	1.75E+00	5.71E-01	-0.243435996
36B60	t60	Tongue	8.80E+00	4.08E+00	2.16E+00	4.64E-01	-0.333791989
33B120	t120	Perilabial	3.14E-01	1.15E-01	2.74E+00	3.65E-01	-0.438006127
34B120	t120	Labial	1.52E+01	8.92E+00	1.70E+00	5.88E-01	-0.23041587
35B120	t120	Teeth	1.11E+01	6.55E+00	1.69E+00	5.92E-01	-0.227979237
36B120	t120	Tongue	1.07E+01	4.15E+00	2.57E+00	3.89E-01	-0.409569382
Couple 10
37B0	t0	Perilabial	5.23E-02	2.15E-02	2.43E+00	4.11E-01	-0.386123911
38B0	t0	Labial	7.43E-01	5.31E-01	1.40E+00	7.15E-01	-0.145627156
39B0	t0	Teeth	1.66E-01	1.76E-01	9.39E-01	1.06E+00	0.027227277
40B0	t0	Tongue	1.35E+00	1.34E+00	1.01E+00	9.89E-01	-0.004856202
37B5	t5	Perilabial	2.22E-01	2.74E-02	8.10E+00	1.23E-01	-0.908437767
38B5	t5	Labial	7.58E-02	5.76E-02	1.31E+00	7.61E-01	-0.118855209
39B5	t5	Teeth	1.02E-02	1.54E-02	6.64E-01	1.51E+00	0.177786001
40B5	t5	Tongue	3.37E-01	4.22E-01	7.98E-01	1.25E+00	0.097958222
37B10	t10	Perilabial	2.37E-01	1.00E-01	2.37E+00	4.22E-01	-0.374320045
38B10	t10	Labial	2.76E-01	1.80E-01	1.53E+00	6.53E-01	-0.1853025
39B10	t10	Teeth	3.18E-01	2.97E-01	1.07E+00	9.34E-01	-0.029555589
40B10	t10	Tongue	1.37E+00	1.34E+00	1.03E+00	9.73E-01	-0.011664147
37B15	t15	Perilabial	1.34E-01	1.13E-01	1.19E+00	8.43E-01	-0.074378506
38B15	t15	Labial	9.75E-01	1.54E+00	6.34E-01	1.58E+00	0.197713812
39B15	t15	Teeth	1.30E-01	1.54E-01	8.45E-01	1.18E+00	0.073021634
40B15	t15	Tongue	6.88E-01	7.24E-01	9.50E-01	1.05E+00	0.022131631

## Sheet: Supplementary Table S3
Supplementary Table S3: Percentage of MALE informative autosomal alleles detected on female oral swabs.
		Time
		0	5	10	15	30	60	120
Couple 1	1A perilabial	100%	94%	100%	94%	100%	94%	100%
	2A labial	94%	94%	83%	78%	100%	82%	100%
	3A teeth	11%	17%	28%	0%	0%	0%	6%
	4A tongue	6%	6%	0%	0%	41%	0%	0%
Couple 2	5A perilabial	100%	82%	76%	100%	82%	70%	41%
	6A labial	71%	35%	59%	94%	0%	35%	6%
	7A teeth	82%	35%	35%	6%	0%	0%	0%
	8A tongue	12%	0%	47%	12%	6%	0%	0%
Couple 3	9A perilabial	100%	93%	93%	80%	20%	33%	80%
	10A labial	73%	80%	33%	53%	13%	0%	67%
	11A teeth	40%	7%	7%	0%	0%	0%	6%
	12A tongue	73%	33%	27%	7%	0%	0%	13%
Couple 4	13A perilabial	100%	88%	94%	100%	100%	70%	88%
	14A labial	100%	76%	65%	88%	100%	18%	76%
	15A teeth	53%	6%	6%	24%	0%	0%	47%
	16A tongue	71%	6%	0%	18%	0%	0%	0%
Couple 5	17A perilabial	100%	100%	92%	100%	100%	100%	100%
	18A labial	83%	100%	42%	100%	100%	92%	83%
	19A teeth	58%	0%	17%	42%	0%	0%	50%
	20A tongue	0%	0%	0%	0%	0%	0%	0%
Couple 6	21A perilabial	100%	100%	94%	100%	100%	100%	56%
	22A labial	50%	63%	63%	0%	94%	0%	6%
	23A teeth	6%	25%	6%	19%	0%	0%	0%
	24A tongue	6%	6%	0%	0%	13%	0%	0%
Couple 7	25A perilabial	100%	44%	100%	0%	100%	100%	100%
	26A labial	100%	33%	83%	6%	100%	100%	72%
	27A teeth	50%	0%	22%	6%	0%	0%	0%
	28A tongue	6%	0%	22%	100%	0%	11%	0%
Couple 8	29A perilabial	100%	100%	100%	100%	100%	93%	100%
	30A labial	100%	100%	93%	93%	100%	100%	100%
	31A teeth	33%	13%	0%	47%	0%	20%	13%
	32A tongue	47%	73%	33%	7%	0%	33%	7%
Couple 9	33A perilabial	100%	100%	100%	100%	100%	100%	100%
	34A labial	93%	93%	67%	73%	80%	93%	73%
	35A teeth	13%	7%	0%	20%	7%	20%	0%
	36A tongue	0%	0%	0%	0%	0%	0%	0%
Couple 10	37A perilabial	100%	100%	100%	100%
	38A labial	93%	71%	100%	78%
	39A teeth	71%	43%	14%	0%
	40A tongue	50%	57%	14%	7%

## Sheet: Supplementary Table S4
Supplementary Table S4: Percentage of FEMALE informative autosomal alleles detected on male oral swabs.
		Time
		0	5	10	15	30	60	120
Couple 1	1B perilabial	40%	40%	13%	53%	100%	33%	60%
	2B labial	73%	13%	0%	33%	87%	13%	0%
	3B teeth	13%	7%	13%	13%	7%	0%	7%
	4B tongue	0%	0%	0%	0%	33%	0%	0%
Couple 2	5B perilabial	21%	100%	100%	21%	93%	64%	21%
	6B labial	79%	36%	93%	21%	28%	7%	0%
	7B teeth	50%	64%	7%	0%	0%	0%	0%
	8B tongue	0%	14%	7%	0%	0%	0%	0%
Couple 3	9B perilabial	100%	100%	100%	69%	38%	0%	38%
	10B labial	100%	100%	100%	69%	46%	0%	38%
	11B teeth	100%	31%	92%	8%	0%	0%	38%
	12B tongue	100%	54%	23%	0%	0%	0%	31%
Couple 4	13B perilabial	100%	100%	100%	100%	100%	43%	100%
	14B labial	71%	14%	50%	50%	43%	7%	93%
	15B teeth	14%	7%	7%	0%	0%	0%	14%
	16B tongue	29%	7%	7%	0%	0%	0%	21%
Couple 5	17B perilabial	100%	100%	100%	100%	100%	100%	100%
	18B labial	100%	100%	100%	100%	88%	88%	100%
	19B teeth	11%	23%	23%	0%	6%	0%	11%
	20B tongue	23%	41%	17%	0%	0%	0%	6%
Couple 6	21B perilabial	71%	50%	36%	36%	50%	57%	28%
	22B labial	100%	86%	100%	50%	71%	93%	0%
	23B teeth	28%	78%	50%	7%	28%	28%	0%
	24B tongue	57%	21%	0%	7%	0%	0%	0%
Couple 7	25B perilabial	75%	75%	50%	0%	94%	87%	44%
	26B labial	75%	56%	12%	6%	62%	19%	12%
	27B teeth	50%	19%	6%	62%	12%	0%	6%
	28B tongue	31%	12%	0%	94%	37%	12%	0%
Couple 8	29B perilabial	100%	94%	100%	81%	37%	94%	31%
	30B labial	81%	87%	94%	69%	94%	69%	94%
	31B teeth	81%	12%	6%	25%	31%	50%	19%
	32B tongue	25%	18%	0%	0%	0%	19%	0%
Couple 9	33B perilabial	21%	37%	89%	10%	100%	95%	42%
	34B labial	26%	0%	5%	5%	0%	0%	0%
	35B teeth	5%	0%	0%	10%	0%	0%	0%
	36B tongue	0%	0%	0%	0%	0%	0%	0%
Couple 10	37B perilabial	100%	100%	100%	100%
	38B labial	100%	100%	100%	100%
	39B teeth	100%	100%	69%	75%
	40B tongue	50%	75%	6%	31%

## Sheet: Supplementary Table S5
Supplementary Table S5: Percentage of Y-chromosome alleles detected on female oral swabs.
		Time
		0	5	10	15	30	60	120
Couple 1	1A perilabial	88%	100%	100%	82%	82%	100%	100%
	2A labial	100%	94%	100%	100%	100%	82%	100%
	3A teeth	100%	47%	100%	35%	0%	23%	47%
	4A tongue	100%	94%	6%	18%	94%	41%	5%
Couple 2	5A perilabial	100%	35%	100%	100%	82%	100%	94%
	6A labial	100%	100%	100%	100%	100%	100%	100%
	7A teeth	100%	100%	100%	94%	0%	0%	0%
	8A tongue	100%	29%	100%	100%	0%	18%	23%
Couple 3	9A perilabial	94%	100%	82%	65%	94%	100%	47%
	10A labial	94%	100%	100%	76%	100%	100%	100%
	11A teeth	100%	100%	100%	100%	47%	35%	0%
	12A tongue	100%	100%	100%	76%	59%	88%	0%
Couple 4	13A perilabial	100%	100%	100%	100%	100%	70%	88%
	14A labial	100%	100%	100%	100%	100%	100%	100%
	15A teeth	100%	100%	100%	100%	82%	88%	100%
	16A tongue	100%	88%	100%	100%	17%	0%	0%
Couple 5	17A perilabial	100%	100%	100%	100%	100%	100%	100%
	18A labial	100%	100%	87%	100%	100%	100%	100%
	19A teeth	100%	0%	0%	35%	0%	0%	0%
	20A tongue	94%	12%	0%	24%	0%	0%	0%
Couple 6	21A perilabial	100%	100%	100%	100%	100%	100%	100%
	22A labial	100%	100%	100%	100%	100%	100%	25%
	23A teeth	100%	100%	100%	100%	100%	0%	31%
	24A tongue	100%	100%	100%	100%	100%	0%	0%
Couple 7	25A perilabial	100%	100%	100%	100%	100%	100%	100%
	26A labial	100%	81%	100%	5%	100%	100%	100%
	27A teeth	100%	0%	35%	100%	0%	35%	0%
	28A tongue	100%	41%	0%	87%	100%	64%	0%
Couple 8	29A perilabial	100%	100%	100%	100%	100%	100%	100%
	30A labial	100%	100%	100%	100%	100%	100%	100%
	31A teeth	94%	0%	29%	100%	0%	0%	0%
	32A tongue	100%	100%	100%	94%	0%	0%	0%
Couple 9	33A perilabial	100%	100%	100%	100%	100%	100%	100%
	34A labial	100%	70%	100%	100%	100%	100%	100%
	35A teeth	59%	11%	11%	70%	18%	5%	76%
	36A tongue	100%	94%	94%	100%	5%	0%	0%
Couple 10	37A perilabial	100%	100%	100%	100%
	38A labial	100%	100%	100%	43%
	39A teeth	100%	12%	0%	0%
	40A tongue	100%	100%	100%	100%
